# Supplementary material for: Tributyrin Supplementation Rescues Chronic–Binge Ethanol-Induced Oxidative Stress in the Gut–Lung Axis in Mice
Source: Antioxidants (Basel). 2024 Apr 17;13(4):472. doi: 10.3390/antiox13040472 (PMC11047693; doi:10.3390/antiox13040472)
Supplement: Supplementary file 1 [file antioxidants-13-00472-s001.zip]

Archive with 1 entries (1 files):
- antioxidants-2953757-supplementary.pdf
